# Supplementary material for: Mechanism of Stability and Transport of Chitosan-Stabilized Nano Zero-Valent Iron in Saturated Porous Media
Source: Int J Environ Res Public Health. 2021 May 12;18(10):5115. doi: 10.3390/ijerph18105115 (PMC8150866; doi:10.3390/ijerph18105115)
Supplement: Supplementary file 1 [file ijerph-18-05115-s001.zip]

Archive with 1 entries (1 files):
- ijerph-1165833-supplementary.pdf
